# Supplementary material for: Influence of herd immunity on norovirus: a long-term field study of repeated viral gastroenteritis outbreaks at the same facilities
Source: BMC Infect Dis. 2023 Apr 26;23:265. doi: 10.1186/s12879-023-08251-7 (PMC10132420; doi:10.1186/s12879-023-08251-7)
Supplement: Supplementary file 1 — Additional file 1. Primers for amplification and sequencing of the partial RdRp and VP1 regions of norovirus strains. [file 12879_2023_8251_MOESM1_ESM.xlsx]

## Sheet: Additional file 1 
Additional file 1 Primers for amplification and sequencing of the partial RdRp and VP1 regions of norovirus strains
	Region		Primer		Primer sequence		Polarity		Location		Reference
	RdRp		NV1F		GATGCAGATTATACAGCATGGGA		+		4562–4584a		[27]
			G1SKR		CCA ACC CAR CCA TTR TAC A		-		5653–5671a		[24]
			Yuri22F		ATGAATGAGGATGGACCCAT		+		4231–4251b		[25]
			G2SKR		CCRCCNGCATRHCCRTTRTACAT		-		5367–5389b		[24]
			JV12y		ATACCACTATGATGCAGAYTA		+		4279–4299b		[28]
			MON431m		TGG ACN AGR GGN CCY AAY CA		+		4820–4839b		[29] Modified
	VP1		COG1F		CGY TGG ATG CGN TTY CAT GA		+		5291–5310a		[23]
			G1SKR		CCA ACC CAR CCA TTR TAC A		-		5653–5671a		[24]
			COG2F		CARGARBCNATGTTYAGRTGGATGAG		+		5003–5028b		[23]
			G2SKR		CCRCCNGCATRHCCRTTRTACAT		-		5367–5389b		[24]
			MKcap665-649Rm		GAYTCCACTGTTGGTGG		-		649–665c		[30] Modified
			MKcap508-524Fm		CAGAAAGATGATCCYAA		+		508–524c		[30] Modified
			MKcap1304-1289Rm		AARAGCAGGCGCTCYC		-		1289–1304c		[30] Modified
			MKcap1109-1125F		TGGGTCAGATTCAAATT		+		1109–1125c		[30]
			MK35R		CAAAAGCTCCAGCCAT		-		1629–1644c		[30]
			GII.3-1000F		GTGCAAGCACCTGGTGGTGAG		+		169–189d		[31]
			GII.3-1900Rm		TGCCCCGGAARTCTGGTGT		-		1009–1027d		[31] Modified
			GII.3-1000CFm		GTGCTTTCAGGGGCGYRC		+		851–868d		[31] Modified
			R5841		GACCCGTGAACAACTTTTCCAAAG		-		5818–5841b		[26]
			LVPF		AGTCTCYTGTCGAGTYCTCAC		+		5680–5695b		[32]
			LVCAPEND		CCAAGGACATCAGAYGCCA		-		5724–5747b		[32]
			NVGI.3-capF1		CAGTTYCARAATGGYAGGGT		+		793–812e		This study
			NVGI.3-capR1		ATTGGNGCGGGRCTYTCAAA		-		949–968e		This study
			NVGI.3-capEND		CTCCAADKATGGCTTGRGCCAT		-		1635–1656e		This study
			GII.6-capR1b		TCATATGGTGTCCCRTCGAG		-		952–972f		This study
			GII.6-capF1b		CARACGTCGAGGTCWGCAGA		+		873–893f		This study
			GII.14-capR1		CTGGAARTCTGGTGTGCCAAGAG		-		962–984g		This study
			GII.14-capF1		GAACAATGCAGGCAAAGCTGA		+		863–883g		This study
a	Location of the primer corresponding to the nucleotide position of Norwalk/68/US (M87661).
b	Location of the primer corresponding to the nucleotide position of Lordsdale/93/UK (X86557).
c	Location of the primer corresponding to the nucleotide position of ORF2 and ORF3 of Melksham/94/UK (X81879).
d	Location of the primer corresponding to the nucleotide position of ORF2 of TV24/91/CA (U02030).
e	Location of the primer corresponding to the nucleotide position of ORF2 of DesertShield395/90/SA (U04469).
f	Location of the primer corresponding to the nucleotide position of ORF2 of Miami292/94/US (AF414410).
g	Location of the primer corresponding to the nucleotide position of ORF2 of M7/99/US (AY130761).
