# Supplementary material for: Influence of herd immunity on norovirus: a long-term field study of repeated viral gastroenteritis outbreaks at the same facilities
Source: BMC Infect Dis. 2023 Apr 26;23:265. doi: 10.1186/s12879-023-08251-7 (PMC10132420; doi:10.1186/s12879-023-08251-7)
Supplement: Supplementary file 3 — Additional file 3. Details regarding multiple outbreaks in facilities. [file 12879_2023_8251_MOESM3_ESM.xlsx]

## Sheet: Additional file 3
Additional file 3 Multiple outbreaks in each facility
Facility name	Outbreak name	Reported date	Viruse (norovirus genotype) caused by outbreak		Facility name	Outbreak number	Reported date	Viruse (norovirus genotype) caused by outbreak		Facility name	Outbreak name	Reported date	Viruse (norovirus genotype) caused by outbreak		Facility name	Outbreak name	Reported date	Viruse (norovirus genotype) caused by outbreak		Facility name	Outbreak name	Reported date	Viruse (norovirus genotype) caused by outbreak		Facility name	Outbreak name	Reported date	Viruse (norovirus genotype) caused by outbreak
KN2-1	y09-177	2009-12-01	GII.2		KN3-1	V957	2013-12-01	GII.2		PS2-1	V281	2008-12-01	GII.6		PS3-1	V254	2008-12-01	GII.6		NH2-1	V849	2013-01-01	GII.4 Sydney 2012		HP2-1	V146	2007-12-01	GII.4 Den Haag 2006b
	V1413	2016-11-01	GII.2			V1338	2016-06-01	GII.3			V1050	2014-02-01	GII.6			V1355	2016-10-01	GII.2			V1328	2016-05-01	GII.4 Sydney 2012			V303	2009-01-01	GII.4 Den Haag 2006b
KN2-2	V1450	2016-12-01	GII.2			y16-f88	2016-12-01	GII.2		PS2-2	V305	2009-02-01	GII.3			V1387	2016-11-01	GII.2		NH2-2	V798	2012-12-01	GII.4 Sydney 2012		HP2-2	V541	2011-01-01	GII.4 New Orleans 2009
	V1509	2016-12-01	GII.2		KN3-2	V1322	2016-04-01	RVA			V502	2010-12-01	GII.3		PS3-2	V195	2008-02-01	GII.14			V1010	2014-01-01	GII.4 Sydney 2012			V631	2011-12-01	GI.N.D, GII.4 New Orleans 2009
KN2-3	V1258	2015-12-01	GII.4 Sydney 2012			V1395	2016-11-01	GII.2		PS2-3	V444	2010-11-01	GII.3			V717	2012-03-01	GII.14		NH2-3	V863	2013-01-01	GII.4 Sydney 2012		HP2-3	V528	2011-01-01	GII.4 New Orleans 2009
	V1491	2016-12-01	GII.4 Sydney 2012			V1572	2017-08-01	GII.4 Sydney 2012			V551	2011-01-01	GII.2			V1439	2016-11-01	GII.2			V881	2013-02-01	GII.4 Sydney 2012			V1158	2015-02-01	GII.17
KN2-4	V684	2012-01-01	GII.4 New Orleans 2009		KN3-3	V459	2010-12-01	GII.3		PS2-4	V149	2007-12-01	GII.4 Den Haag 2006b		PS3-3	V184	2008-02-01	GI.3		NH2-4	V162	2008-01-01	GII.4 Den Haag 2006b		WF2-1	V534	2011-01-01	GII.2
	V815	2012-12-01	GII.4 Sydney 2012			V1519	2016-12-01	GII.3			V194	2008-02-01	GII.14			V404	2010-03-01	GII.2			V1119	2014-12-01	GII.4 Sydney 2012			V687	2012-01-01	GII.4 Den Haag 2006b
KN2-5	V683	2012-01-01	GII.4 Den Haag 2006b			V1561	2017-06-01	GII.2		PS2-5	V504	2010-12-01	GII.3			V572	2011-02-01	GII.2		NH2-5	V549	2011-01-01	GII.4 Den Haag 2006b		WF2-2	V399	2010-02-01	GII.4 Den Haag 2006b
	V1114	2014-12-01	GII.4 Sydney 2012		KN3-4	V438	2010-11-01	GII.3			V1501	2016-12-01	GII.2		PS3-4	V217	2008-03-01	GI.4			V1132	2015-01-01	GII.4 Sydney 2012			V1223	2015-07-01	GI.3
KN2-6	V151	2007-12-01	GII.4 Den Haag 2006b			V1338	2016-06-01	GII.3		PS2-6	V1052	2014-02-01	GII.6			V1244	2015-11-01	GII.2		NH2-6	V368	2010-01-01	GII.4 Den Haag 2006b		WF2-3	V804	2012-12-01	GII.4 Sydney 2012
	V495	2010-12-01	GII.3			V1567	2017-06-01	GII.4 Sydney 2012			V1417	2016-11-01	GII.2			V1461	2016-12-01	GII.2			V856	2013-01-01	GII.4 Sydney 2012			V892	2013-02-01	Sapovirus
KN2-7	V615	2011-11-01	GII.4 Sydney 2012		KN3-5	V614	2011-11-01	GII.4 Den Haag 2006b		PS2-7	V235	2008-11-01	GII.6		PS3-5	V1226	2015-10-01	GI.3		NH2-7	V367	2010-01-01	GII.4 Den Haag 2006b		WF3-1	V998	2013-12-01	GII.6
	V974	2013-12-01	GII.6			V1250	2015-12-01	GII.4 Sydney 2012			V490	2010-12-01	GII.3			V1256	2015-12-01	GI.3			V760	2012-11-01	GII.4 Sydney 2012			V1164	2015-03-01	GII.17
KN2-8	V784	2012-11-01	GII.4 Sydney 2012			V1487	2016-12-01	GII.2		PS2-8	V1280	2015-12-01	GII.4 Sydney 2012			V1496	2016-12-01	GII.2		NH2-8	V166	2008-01-01	GII.4 Den Haag 2006b			V1480	2016-12-01	GII.2
	V1408	2016-11-01	GII.2		KN3-6	V252	2008-12-01	GII.4 Den Haag 2006b			V1351	2016-10-01	GII.2		PS3-6	V447	2010-11-01	GII.3			V841	2012-12-01	GII.4 Sydney 2012		OT2-1	V321	2009-03-01	GII.4 Den Haag 2006b
KN2-9	V428	2010-11-01	GII.3			V435	2010-11-01	GII.3		PS2-9	V352	2009-12-01	GII.2			V1160	2015-02-01	GII.13		NH2-9	V150	2007-12-01	GII.4 Den Haag 2006b			V838	2012-12-01	GII.4 Sydney 2012
	V954	2013-12-01	GII.4 Sydney 2012			V1284	2015-12-01	GII.4 Sydney 2012			V1087	2014-06-01	GII.14			V1452	2016-12-01	GII.2			V855	2013-01-01	GII.4 Sydney 2012		OT2-2	V862	2013-01-01	GII.4 Sydney 2012
KN2-10	V981	2013-12-01	GII.6		KN3-7	V803	2012-12-01	GII.4 Sydney 2012		PS2-10	V395	2010-02-01	GII.2		PS3-7	V272	2008-12-01	GII.6		NH2-10	V583	2011-03-01	GII.4 New Orleans 2009			V1182	2015-04-01	GII.17
	V1389	2016-11-01	GII.4 Sydney 2012			V991	2013-12-01	GII.3			V883	2013-02-01	GII.3			V370	2010-01-01	GII.2			V1022	2014-01-01	GII.4 Sydney 2012
KN2-11	V264	2008-12-01	GII.4 Den Haag 2006b			V1465	2016-12-01	GII.14		PS2-11	V349	2009-12-01	GII.2			V383	2010-02-01	GII.6		NH2-11	V409	2010-03-01	GII.4 New Orleans 2009
	V1427	2016-11-01	GII.14		KN3-8	V275	2008-12-01	GII.6			V743	2012-05-01	GII.14		PS3-8	V556	2011-02-01	GII.2			V1007	2014-01-01	GII.4 Sydney 2012
KN2-12	V979	2013-12-01	GII.4 Sydney 2012			V441	2010-11-01	GII.3		PS2-12	V1027	2014-01-01	GII.6			V1229	2015-10-01	GII.17		NH2-12	V561	2011-02-01	GII.4 New Orleans 2009
	V1486	2016-12-01	GII.2			V1282	2015-12-01	GII.17			V1525	2017-01-01	GII.2			V1442	2016-11-01	GII.2			V1009	2014-01-01	GII.4 Sydney 2012
KN2-13	V138	2007-12-01	GII.4 Den Haag 2006b		KN3-9	V976	2013-12-01	GII.4 Sydney 2012		PS2-13	V287	2008-12-01	GII.6		PS3-9	V385	2010-02-01	GII.4 New Orleans 2009		NH2-13	V607	2011-06-01	GII.4 New Orleans 2009
	V488	2010-12-01	GII.3			V1111	2014-12-01	GII.3			V424	2010-06-01	GII.14			V432	2010-11-01	GII.6			V876	2013-01-01	GII.4 Sydney 2012
KN2-14	V995	2013-12-01	GII.6			V1415	2016-11-01	GII.2		PS2-14	V576	2011-02-01	GII.2			V1081	2014-05-01	GII.6		NH2-14	V296	2009-01-01	GII.4 Apeldoorn 2007
	V1286	2015-12-01	GII.4 Sydney 2012		KN3-10	V1236	2015-11-01	GI.3			V735	2012-04-01	GII.14		PS3-10	V268	2008-12-01	GII.6			V866	2013-01-01	GII.4 Sydney 2012
KN2-15	V675	2012-01-01	GII.4 Apeldoorn 2007			V1301	2016-01-01	GII.4 Sydney 2012		PS2-15	V942	2013-11-01	GII.4 Sydney 2012			V517	2010-12-01	GII.3		NH2-15	V492	2010-12-01	GII.3
	V1347	2016-10-01	GII.2			V1382	2016-11-01	GII.2			V1383	2016-11-01	GII.2			V1097	2014-10-01	GI.4			V1026	2014-01-01	GII.4 Sydney 2012
KN2-16	V478	2010-12-01	GII.4 Den Haag 2006b		KN3-11	V1031	2014-01-01	GII.6		PS2-16	V820	2012-12-01	GII.14		PS3-11	V774	2012-11-01	GI.6		NH2-16	V962	2013-12-01	GII.4 Sydney 2012
	V1379	2016-11-01	GII.2			V1243	2015-11-01	GI.3			V1216	2015-06-01	GII.3			V879	2013-02-01	GII.7			V1184	2015-04-01	GII.6
KN2-17	y10-137	2010-11-01	GII.4 Den Haag 2006b			V1365	2016-11-01	GII.2		PS2-17	V251	2008-12-01	GII.6			V1526	2017-01-01	GII.2		NH2-17	V167	2008-01-01	GII.4 Den Haag 2006b
	V1336	2016-06-01	GII.3		KN3-12	V956	2013-12-01	GII.14			V911	2013-05-01	GII.14		PS3-12	V382	2010-02-01	GII.4 New Orleans 2009			V1529	2017-02-01	GII.17
KN2-18	V1024	2014-01-01	GII.6			V1198	2015-05-01	RVA		PS2-18	V1057	2014-03-01	GII.6			V484	2010-12-01	GI.7, GII.3		NH2-18	V878	2013-02-01	GII.4 Sydney 2012
	V1088	2014-06-01	GII.4 Sydney 2012			V1321	2016-04-01	GII.17			V1211	2015-06-01	GII.17			V1035	2014-01-01	GII.6			V1195	2015-05-01	GII.17
KN2-19	V785	2012-11-01	GII.4 Sydney 2012		KN3-13	V703	2012-02-01	GII.14		PS2-19	V819	2012-12-01	GII.4 Sydney 2012		PS3-13	V320	2009-03-01	GI.4		NH2-19	V806	2012-12-01	GII.4 Sydney 2012
	V1334	2016-06-01	GII.3			V889	2013-02-01	RVA			V1245	2015-11-01	GII.2			V1235	2015-11-01	GI.3, GII.17			V1161	2015-02-01	GII.17
KN2-20	V873	2013-01-01	GII.4 Sydney 2012			V1560	2017-06-01	GII.4 Sydney 2012		PS2-20	V619	2011-12-01	GII.14			V1484	2016-12-01	GII.2		NH2-20	V650	2011-12-01	GII.4 New Orleans 2009
	V1475	2016-12-01	GII.2		KN3-14	V726	2012-04-01	GII.14			V826	2012-12-01	GII.4 Sydney 2012		PS3-14	V391	2010-02-01	GI.4			V731	2012-04-01	RVA
KN2-21	V1214	2015-06-01	GII.3			V908	2013-03-01	RVA		PS2-21	V199	2008-02-01	GII.14			V807	2012-12-01	GII.2		NH3-1	y08-213	2008-12-01	GII.4 Den Haag 2006b
	V1569	2017-06-01	GII.4 Sydney 2012			V1522	2016-12-01	GII.7			V263	2008-12-01	GII.4 Den Haag 2006b			V1217	2015-06-01	GI.3			V918	2013-05-01	GII.4 Sydney 2012
KN2-22	V1291	2015-12-01	GII.4 Sydney 2012		KN3-15	y12-105	2012-09-01	GI.4		PS2-22	V1308	2016-02-01	GII.17		PS3-15	V134	2007-12-01	GII.4 Den Haag 2006b			V1116	2014-12-01	GII.4 Sydney 2012
	V1354	2016-10-01	GII.2			V1320	2016-04-01	RVA			V1445	2016-12-01	GII.2			V380	2010-02-01	GI.4		NH3-2	V840	2012-12-01	GII.4 Sydney 2012
KN2-23	V474	2010-12-01	GII.3			V1367	2016-11-01	GII.2		PS2-23	V575	2011-03-01	GII.2			V481	2010-12-01	GII.2			V1129	2014-12-01	GII.4 Sydney 2012
	V1109	2014-12-01	GII.4 Sydney 2012		KN3-16	V1285	2015-12-01	GII.4 Sydney 2012			V897	2013-03-01	GII.4 Sydney 2012		PS3-16	V337	2009-06-01	GII.2			V1523	2017-01-01	GII.4 Sydney 2012
KN2-24	V491	2010-12-01	GII.3			V1360	2016-10-01	GII.2		PS2-24	V340	2009-10-01	GII.2			V364	2010-01-01	GI.4		NH3-3	V308	2009-02-01	GII.4 Den Haag 2006b
	V773	2012-11-01	GII.4 Sydney 2012			V1556	2017-06-01	GII.4 Sydney 2012			V548	2011-01-01	GII.14			V1483	2016-12-01	GII.2			V902	2013-03-01	GII.4 Sydney 2012
KN2-25	V1228	2015-10-01	GII.4 Sydney 2012		KN4-1	y07-146	2007-11-01	GII.4 Den Haag 2006b		PS2-25	V533	2011-01-01	GI.5		PS3-17	V249	2008-11-01	GII.6			V1145	2015-01-01	GII.4 Sydney 2012
	V1376	2016-11-01	GII.2			V427	2010-11-01	GII.4 Den Haag 2006b			V261	2016-12-01	GII.6			V606	2011-06-01	GII.2		NH3-4	V298	2009-01-01	GII.4 Den Haag 2006b
KN2-26	V791	2012-12-01	GII.4 Sydney 2012			V800	2012-12-01	GII.4 Sydney 2012		PS2-26	V215	2008-03-01	GI.4			V1269	2015-12-01	GI.2			V784	2013-01-01	GII.4 Sydney 2012
	V1039	2014-02-01	GII.3			V1349	2016-10-01	GII.2			V365	2010-01-01	GII.2		PS3-18	V577	2011-03-01	GI.5			V961	2013-12-01	GII.4 Sydney 2012
KN2-27	V776	2012-11-01	GII.4 Sydney 2012		KN4-2	V475	2010-12-01	GII.4 Den Haag 2006b		PS2-27	V401	2010-03-01	GI.6			V1477, V1449	2016-12-01	GII.2		NH3-5	V334	2009-05-01	GII.4 Den Haag 2006b
	V1419	2016-11-01	GII.2			V1297	2016-01-01	GII.4 Sydney 2012			V1433	2016-01-01	GII.2			V1563	2017-06-01	Sapovirus			V950	2013-12-01	GII.4 Sydney 2012
KN2-28	V779	2012-11-01	GII.4 Sydney 2012			V1464	2016-12-01	GII.2		PS2-28	V210	2008-03-01	GI.3		PS3-19	V505	2010-12-01	Sapovirus			V1107	2014-12-01	GI.6
	V1090	2014-09-01	GII.6			V1557	2017-06-01	GII.4 Sydney 2012			y08-38	2008-05-01	GII.2			V1095	2014-10-01	GI.2		NH3-6	V358	2010-01-01	GII.4 Den Haag 2006b
KN2-29	V949	2013-12-01	GII.4 Sydney 2012		KN4-3	V471	2010-12-01	GII.3		PS2-29	V699	2012-02-01	GI.4			V1493	2016-12-01	GII.2			V822	2012-12-01	GII.4 Sydney 2012
	V1424	2016-11-01	GII.2			V547	2011-01-01	GII.4 Den Haag 2006b			V1429	2016-11-01	GII.2		PS3-20	V376	2010-02-01	GII.2			V1348	2016-10-01	RVA
KN2-30	V759	2012-11-01	GII.4 Sydney 2012			V765	2012-11-01	GII.4 Sydney 2012		PS2-30	y08-35	2008-05-01	GII.2, GI.4			V1299	2016-01-01	Sapovirus		NH3-7	V402	2010-03-01	GII.4 Den Haag 2006b
	V1253	2015-12-01	GII.3			V1422	2016-11-01	GII.2			V603	2011-05-01	GII.2			V1485	2016-12-01	GII.2			V817	2012-12-01	GII.4 Sydney 2012
KN2-31	V1237	2015-11-01	GII.3		KN4-4	V963	2013-12-01	GII.2		PS2-31	V936	2013-11-01	GII.17		PS3-21	V456	2010-12-01	GII.3			V852	2013-01-01	Sapovirus
	V1551	2017-02-01	GII.4 Sydney 2012			V1137	2015-01-01	GII.4 Sydney 2012			V1218	2015-06-01	GI.3			V749	2012-06-01	Sapovirus		NH4-1	V381	2010-02-01	GII.4 New Orleans 2009
KN2-32	V302	2009-01-01	GII.3			V1222	2015-07-01	GII.3		PS2-32	V1059	2014-03-01	GII.6, GI.4			y13-18	2013-05-01	GI.6			V623	2011-12-01	GII.4 Den Haag 2006b
	V971	2013-12-01	GII.4 Sydney 2012			V1447	2016-12-01	GII.2			V1298	2016-01-01	GI.6		PS3-22	V414	2010-03-01	GII.2			V888	2013-02-01	GII.4 2012Sydney
KN2-33	V990	2013-12-01	GII.6		KN4-5	V415	2010-03-01	RVA		PS2-33	y08-30	2008-05-01	GII.2			V1538	2017-03-01	GI.4			V1029	2014-01-01	GII.4 2012Sydney
	V139	2016-11-01	GII.2			y10-46	2010-07-01	GII.3			V1199	2015-05-01	GI.3			V1547	2017-04-01	RVA		NHo5-1	V363	2010-01-01	GII.4 Den Haag 2006b
KN2-34	V460	2010-12-01	GII.3			V941	2013-11-01	GII.6		PS2-34	V192	2008-02-01	GI.4, GII.4		PS3-23	V398	2010-02-01	GI.6			V565	2011-02-01	GII.4 New Orleans 2009
	V944	2013-11-01	GII.2			V1358	2016-10-01	GII.3			V278	2008-12-01	GII.6			V705	2012-02-01	RVC			V657	2012-01-01	GII.4 Den Haag 2006b
KN2-35	V1004	2013-12-01	GII.6		KNo5-1	V797	2012-12-01	GII.4 Sydney 2012		PS2-35	V274	2008-12-01	GI.4			V825	2012-12-01	GII.4 Sydney 2012			V689	2012-02-01	GII.4 Den Haag 2006b
	V1457	2016-12-01	GII.2			V1061	2014-03-01	GII.6			V1300	2016-01-01	GII.3		PS3-24	V455	2010-12-01	Sapovirus			V781	2012-11-01	GII.4 Sydney 2012
KN2-36	y10-135	2010-01-01	GII.3			V1131	2014-12-01	GII.4 Sydney 2012		PS2-36	V248	2008-11-01	GII.6			V578	2011-03-01	GII.2
	V643	2011-12-01	GII.14			V1249	2015-11-01	GII.4 Sydney 2012			V939	2013-11-01	GI.4			V1549	2017-05-01	RVA
KN2-37	V1206	2015-06-01	GII.3			V1377	2016-11-01	GII.2		PS2-37	V209	2008-03-01	GI.6		PS4-1	V734	2012-04-01	GII.14
	y16-f65	2016-10-01	GII.2		KNo5-2	V425	2010-10-01	GII.4 Den Haag 2006b			V1260	2015-12-01	GII.2			V757	2012-11-01	GII.14
KN2-38	V483	2010-12-01	GII.3			V473	2010-12-01	GII.3		PS2-38	V635	2011-12-01	GI.6			V1079	2014-05-01	GI.3
	V808	2012-12-01	GII.5			V618	2011-12-01	GII.4 New Orleans 2009			V780	2012-11-01	GII.4 Sydney 2012			V1254	2015-12-01	GII.17
KN2-39	V241	2008-11-01	GII.6			V935	2013-11-01	GII.7		PS2-39	V594	2011-04-01	GI.7		PS4-2	V1056	2014-03-01	GII.6
	V429	2010-11-01	GII.3			V1128	2014-12-01	GII.4 Sydney 2012			V1019	2014-01-01	GII.6			V1086	2014-05-01	GII.6
KN2-40	V1246	2015-12-01	GII.3		KNo5-3	V280	2008-12-01	GII.4 Den Haag 2006b		PS2-40	V829	2012-12-01	GI.6			V1098	2014-10-01	GI.3
	V1352	2016-10-01	GII.2			V758	2012-11-01	GII.4 Den Haag 2006b			V1156	2015-02-01	GII.17			V1215	2015-06-01	GI.3
KN2-41	y15-f108	2015-12-01	GII.3			V740	2012-05-01	GII.14		PS2-41	y10-21	2010-05-01	GI.6		PS4-3	V458	2010-12-01	GII.3
	V1495	2016-12-01	GII.2			V1190	2015-04-01	GII.3			V469	2010-12-01	GII.3			V1210	2015-06-01	GI.3
KN2-42	V1293	2015-12-01	GII.3			V1251	2015-12-01	GII.4 Sydney 2012		PS2-42	V1224	2015-10-01	GI.3			V1345	2016-09-01	GII.6
	V1454	2016-12-01	GII.2			V1473	2016-12-01	GII.2			V1527	2017-01-01	GII.17			V1530	2017-02-01	GII.2
KN2-43	V913	2013-05-01	GII.17		KNo5-4	V934	2013-11-01	GII.4 Sydney 2012		PS2-43	V559	2011-02-01	GI.6, GII.2		PS4-4	V247	2008-11-01	GII.14
	V1399	2016-11-01	GII.2			V1083	2014-05-01	GI.7a			V947	2013-12-01	GII.6			V982	2013-12-01	GI.3
KN2-44	V964	2013-12-01	GII.14			V1103	2014-11-01	GII.4 Sydney 2012		PS2-44	y08-10	2008-04-01	GII.14			V1020	2014-01-01	GII.6
	V1469	2016-12-01	GII.2			V1165	2015-03-01	GI.2			V348	2009-12-01	GI.4			V1398	2016-11-01	GII.2
KN2-45	V448	2010-11-01	GII.N.D.			V1277	2015-12-01	GII.3		PS2-45	V1201	2015-05-01	Sapovirus		PS4-5	V282	2008-12-01	GII.6, GI.6
	V1200	2015-05-01	GII.3			V1443	2016-11-01	GII.6			V1532	2017-02-01	GII.2			V403	2010-03-01	GII.2
KN2-46	V440	2010-11-01	GII.3		KNo5-5	V787	2012-12-01	GII.4 Sydney 2012		PS2-46	V401	2010-03-01	GI.6			V694	2012-02-01	GII.14
	V775	2012-11-01	GII.14			V1174	2015-03-01	GII.17			V1314	2016-03-01	Sapovirus			V1471	2016-12-01	GII.2
KN2-47	V1073	2014-04-01	GII.6			V1187	2015-04-01	RVA		PS2-47	V1173	2015-03-01	GII.17		PS4-6	V270	2008-12-01	GII.6
	V1220	2015-06-01	GI.3			V1205	2015-06-01	Sapovirus			V1535	2017-03-01	Sapovirus			V1170	2015-03-01	GI.2
KN2-48	V1292	2015-12-01	GII.4 Sydney 2012			V1247	2015-11-01	GII.3		PS2-48	V746	2012-06-01	Sapovirus			V1208	2015-06-01	GI.3
	V1312	2016-03-01	GI.6			V1270	2015-12-01	GI.6			V1241	2016-11-01	GII.2			V1302	2016-02-01	GII.17
KN2-49	V271	2008-12-01	GII.3		KNo5-6	V702	2012-02-01	GI.6		PS2-49	V569	2011-02-01	GII.2		PS4-7	V250	2008-12-01	GII.6
	V318	2009-03-01	GI.4			V727	2012-04-01	RVA: G1P8			V1100	2014-11-01	Sapovirus			V377	2010-02-01	GI.6
KN2-50	V1072	2014-04-01	GI.2			V940	2013-11-01	GII.14		PS2-50	V406	2010-03-01	GI.3			V426	2010-11-01	GII.3
	V1331	2016-05-01	GII.N.D.			V1130	2014-12-01	GII.4 Sydney 2012			V1194	2015-05-01	Sapovirus			V486	2010-12-01	GII.3
KN2-51	V1111	2014-12-01	GII.3			V1231	2015-11-01	GII.3		PS2-51	V309	2009-01-01	GI.4		PS4-8	V213	2008-03-01	GI.4
	V1318	2016-03-01	RVA			V1459	2016-12-01	GII.2			V906	2013-03-01	Sapovirus			V417	2010-03-01	GII.3
KN2-52	V977	2013-12-01	GII.6			V1554	2017-05-01	RVA: G3P8		PS2-52	V421	2010-04-01	GII.2			V1051	2014-02-01	GII.6
	V1313	2016-03-01	RVA		KNo5-7	V242	2008-11-01	GII.6			V1325	2016-04-01	RVA			V1082	2014-05-01	GI.6
KN2-53	V969	2013-12-01	Sapovirus			V587	2011-03-01	RVA: G1P8		PS2-53	V994	2013-12-01	GII.6		PS4-9	V310	2009-02-01	GII.6
	V1482	2016-12-01	GII.2			V644	2011-12-01	GII.4 Den Haag 2006b			V1531	2017-02-01	RVA			V612	2011-11-01	Sapovirus: GI.2
KN2-54	V480	2010-12-01	GII.3			V767	2012-11-01	GII.4 Sydney 2012		PS2-54	V1324	2016-04-01	RVC			V701	2012-02-01	Sapovirus: GI.3
	V948	2013-12-01	Sapovirus			V933	2013-11-01	GII.3			V1564	2017-06-01	GII.4 Sydney 2012			V1306	2016-02-01	GII.17
KN2-55	V596	2011-05-01	RVA			V1074	2014-04-01	RVA: G9P8		PS2-55	V891	2013-02-01	Sapovirus		PS4-10	V230	2008-06-01	GII.2
	V1438	2016-11-01	GII.6			V1076	2014-05-01	GII.6			V1273	2015-12-01	RVA			V555	2011-02-01	RVA
KN2-56	ｙ11-5	2011-04-01	Sapovirus			V1279	2015-12-01	GII.2								V989	2013-12-01	GII.6
	V1400	2016-11-01	GII.2			V1327	2016-04-01	Sapovirus								V1151	2015-02-01	GII.4 Sydney 2012
KN2-57	V1213	2015-06-01	Sapovirus			V1434	2016-11-01	GII.2							PS4-11	V181	2008-02-01	GI.6
	V1234	2015-11-01	GII.3													V244	2008-11-01	GII.6
KN2-58	V1071	2014-04-01	RVA													V709	2012-02-01	RVC
	V1080	2014-05-01	GII.6													V833	2012-12-01	GII.2
KN2-59	V984	2013-12-01	GII.6												PS4-12	V211	2008-03-01	GII.2
	V1197	2015-05-01	RVA													V335	2009-05-01	Sapovirus: GII.3
KN2-60	V1067	2014-04-01	RVA													V597	2011-05-01	Sapovirus: GI.2
	V1240	2015-11-01	GII.2													V1077	2014-05-01	GII.2
KN2-61	V451	2010-12-01	GII.3												PS4-13	V434	2010-11-01	Sapovirus
	V920	2013-06-01	RVA													V470	2010-12-01	GII.3
KN2-62	V430	2010-11-01	GII.3													V593	2011-04-01	RVA
	V588	2011-03-01	Sapovirus													V788	2012-12-01	GII.4 Sydney 2012
KN2-63	V519	2010-12-01	Sapovirus												PSo5-1	V257	2008-12-01	GII.6
	V626	2011-12-01	GII.4 Den Haag 2006b													V557	2011-02-01	GII.2
KN2-64	V910	2013-04-01	Sapovirus													V584	2011-03-01	GII.12
	V1388	2016-11-01	GII.2													V638	2011-12-01	GII.14
KN2-65	V733	2012-04-01	GII.14													V867	2013-01-01	GI.7
	V1066	2014-04-01	RVA													V1148	2015-02-01	GI.3
KN2-66	V1078	2014-05-01	RVA												PSo5-2	V182	2008-02-01	GII.14
	V1096	2014-10-01	Sapovirus													V243	2008-11-01	GII.6
																V422	2010-04-01	GII.2
																V545	2011-01-01	GII.3
																V761	2012-11-01	Sapovirus
																V1032	2014-01-01	GII.6
															PSo5-3	V197	2008-02-01	GII.14
																V423	2010-06-01	Sapovirus
																V673	2012-01-01	GII.12
																V712	2012-02-01	GI.6
																V748	2012-06-01	GII.14
																V1227	2015-10-01	GI.3
																V1428	2016-11-01	GII.2
