# Supplementary material for: Influence of herd immunity on norovirus: a long-term field study of repeated viral gastroenteritis outbreaks at the same facilities
Source: BMC Infect Dis. 2023 Apr 26;23:265. doi: 10.1186/s12879-023-08251-7 (PMC10132420; doi:10.1186/s12879-023-08251-7)
Supplement: Supplementary file 4 — Additional file 4. Norovirus outbreaks due to the same genotype in the same facility. [file 12879_2023_8251_MOESM4_ESM.xlsx]

## Sheet: Additional file 4
Additional file 4 Norovirus outbreaks due to the same genotype in the same facility
Genotype	(Variant type)	Facility name	Outbreak strain name	Interval (month)	Nucleotide identities (%) in N-terminal shell region
GI.3		PS3-5	y15-V1226-4	1*	99.7
			y15-V1256-3
		PS4-2	y14-V1098-4	7*	85.8
			y15-V1215-1
GII.2		KN2-1	y09-177-15	83	97.5
			y16-V1413-3
		KN2-2	y16-V1450-1	0*	99.3
			y16-V1509-2
		KN3-1	y13-V957-1	36	97.9
			y16-f88-1
		KN4-4	y13-V963-2	35	97.5
			y16-V1447-2
		KNo5-7	y15-V1279-2	11	98.2
			y16-V1434-2
		PS3-1	y16-V1355-2	0*	100
			y16-V1387-1
		PS3-3	y09-V404-2	11	99.3
			y10-V572-1
		PS3-4	y15-V1244-5	12	98.9
			y16-V1461-3
		PS3-8	y10-V556-2	57	97.5
			y16-V1442-1
		PS3-16	y09-V337-2	90	97
			y16 -V1483-1
		PS3-20	y09-V376-1	82	97.2
			y16-V1485-1
		PS4-5	y09-V403-3	71	98.7
			y16-V1471-4
		PS4-12	y07-V211-2	74	97
			y14-V1077-4
GII.3		KN3-3	y10-V459-1	72	95.7
			y16-V1519-1
		KN3-4	y10-V438-1	66	96.2
			y16-V1338-2
		KN4-5	y10-46-4	75	97.5
			y16-V1358-7
		PS2-2	y09-V305-3	22	97.9
			y10-V502-3
		PS4-7	y10-V426-3	1*	100
			y10-V486-1
GII.4	(Den Haag 2006b)	KN4-1	y07-146-2	35	97.5
			y10-V427-2
		KNo5-3	y08-V280-1	47	98.2
			y12-V758-3
		NHo5-1**	y09-V363-1	23	99.6
			y11-V657-2
			y11-V657-2	0*	97.5
			y11-V689-2
		HP2-1	y07-V146-2	13	97
			y08-V303-1
	(Sydney 2012)	KN2-3	y15-V1258-2	12	98.2
			y16-V1491-2
		KN3-16	y15-V1285-1	17	98.9
			y17-V1556-1
		KN4-2	y15-V1297-1	16	99.6
			y17-V1557-3
		KNo5-1**	y12-V797-1	24	100
			y14-V1131-5
			y14-V1131-5	10	98.9
			y15-V1249-2
		KNo5-4	y13-V934-1	12	99.6
			y14-V1103-1
		NH2-1	y12-V849-1	40	98.2
			y16-V1328-3
		NH2-2	y12-V798-3	13	98.9
			y13-V1010-1
		NH2-3	y12-V863-1	0*	99.6
			y12-V881-1
		NH3-1	y13-V918-4	18	99.3
			y14-V1116-2
		NH3-2**	y12-V840-1	13	100
			y14-V1129-1
			y14-V1129-1	35	98.9
			y16-V1523-3
		NH3-3	y12-V902-8	22	100
			y14-V1145-1
		NH3-4	y12-V784-1	10	99.3
			y13-V961-1
		NH4-1	y12-V888-1	11	99.3
			y13-V1029-1
GII.6		KNo5-7	y08-V242-1	67	90.7
			y14-V1076-2
		PS2-1	y08-V281-1	61	91.8
			y13-V1050-1
		PS3-7	y08-V272-3	13	98.6
			y09-V383-2
		PS3-9	y10-V432-1	42	94.1
			y14-V1081-1
		PS4-2	y13-V1056-4	2*	100
			y14-V1086-3
		PSo5-2	y08-V243-1	62	90.3
			y13-V1032-1
GII.14		PS3-2	y07-V195-2	48	100
			y11-V717-4
		PS4-1	y12-V734-1	6	99.6
			y12-V757-2
		PSo5-3	y07-V197-4	51	99.6
			y12-V748-2
*Combination with outbreaks in the same season.
**Facilities with three outbreaks of the same genotype were treated and counted as each combination of the 1st+2nd outbreaks and 2nd+3rd outbreaks.
